# Supplementary material for: Kinetic Mechanisms and Emissions Investigation of Torrefied Pine Sawdust Utilized as Solid Fuel by Isothermal and Non-Isothermal Experiments
Source: Materials (Basel). 2022 Dec 4;15(23):8650. doi: 10.3390/ma15238650 (PMC9737359; doi:10.3390/ma15238650)
Supplement: Supplementary file 1 [file materials-15-08650-s001.zip]

Archive with 1 entries (1 files):
- materials-2023456-supplementary.pdf
